# Supplementary material for: Nitrostilbenes: Synthesis and Biological Evaluation as Potential Anti-Influenza Virus Agents
Source: Pharmaceuticals (Basel). 2022 Aug 26;15(9):1061. doi: 10.3390/ph15091061 (PMC9505218; doi:10.3390/ph15091061)
Supplement: Supplementary file 1 [file pharmaceuticals-15-01061-s001.zip]

Archive with 1 entries (1 files):
- pharmaceuticals-1832459-supplementary.pdf
